# Supplementary material for: High-throughput prediction of protein conformational distributions with subsampled AlphaFold2
Source: Nat Commun. 2024 Mar 27;15:2464. doi: 10.1038/s41467-024-46715-9 (PMC10973385; doi:10.1038/s41467-024-46715-9)
Supplement: Supplementary file 4 — Source Data [file 41467_2024_46715_MOESM4_ESM.xlsx]

## Sheet: Figure 1a
Figure 1a	anti-FOXO

## Sheet: Figure 5d
Figure 3B
scatterplot
	rmsd_vs_gr	2.34638	2.29791	2.25827	2.31875	2.30027	2.28709	2.33407	2.30924	2.32619	2.41307	2.30389	2.26529	2.31135	2.23863	2.41671	2.32799	2.2481	2.2717	2.32275	2.36953	2.36669	2.34527	2.21154	2.32532	2.32481	2.34962	2.36762	2.31974	2.331	2.35713	2.37477	2.31745	2.32062	2.27374	2.36884	2.35857	2.31046	2.35756	2.42335	2.34347	2.3312	2.34915	2.3739	2.35312	2.37881	2.27948	2.35711	2.41605
	rmsd_vs_i2	18.5282	18.4644	18.4546	18.5031	18.4728	18.485	18.4518	18.5404	18.5522	18.5232	18.5118	18.4327	18.5438	18.4136	18.5319	18.4711	18.4835	18.4979	18.4718	18.5094	18.5107	18.456	18.532	18.448	18.5813	18.5034	18.5819	18.5115	18.4816	18.5747	18.504	18.4654	18.4739	18.4386	18.5049	18.5424	18.5168	18.5054	18.5286	18.5291	18.4817	18.5365	18.4773	18.503	18.5089	18.4724	18.4394	18.5398
	plddt	90.3	90.2	90.1	90.1	89.9	89.8	89.8	89.7	89.6	89.6	89.5	89.5	89.5	89.4	89.3	89.3	89.3	89.3	89.2	89.2	89.2	89.2	89.2	89.2	89.2	89.1	89.1	89.1	89.1	89	89	88.9	88.8	88.8	88.8	88.8	88.8	88.8	88.8	88.7	88.6	88.6	88.6	88.6	88.5	88.5	88.5	88.5
Figure 4B
lineplot (top)
	distance_1	31.32	31.32	30.1	30.62	30.37	30.34	30.03	31.04	30.72	30.66	31.12	29.61	28.95	30.02	30.4	30.54	30.87	29.92	30.43	29.09	30.83	29.25	29.31	28.52	28.7	28.51	29.33	29.46	30.34	30.65	30.43	29.21	28.77	27.74	29.41	28.31	29.1	28.77	28.51	29.31	31.38	30.35	29.55	29.15	30.73	31.21	31.98	31.31
	distance_2	11.52	11.52	11.3	12.16	11.19	12.01	12.21	12.63	12.57	12.87	12.66	13.72	13.41	13.42	14.17	13.44	13.54	14.17	13.61	14.28	14.97	15.1	15.92	15.76	14.61	14.46	14.12	14.71	14.6	14.19	15.11	15.46	16.38	16.45	16.94	17.55	18.46	18.58	19.44	18.86	18.61	18.55	17.84	17.78	18.06	18.11	17.06	17.69
	time	0	0.1	0.2	0.3	0.4	0.5	0.6	0.7	0.8	0.9	1	1.1	1.2	1.3	1.4	1.5	1.6	1.7	1.8	1.9	2	2.1	2.2	2.3	2.4	2.5	2.6	2.7	2.8	2.9	3	3.1	3.2	3.3	3.4	3.5	3.6	3.7	3.8	3.9	4	4.1	4.2	4.3	4.4	4.5	4.6	4.7
lineplot (bottom)
	rmsd_core	0	7e-06	0.659949	0.764905	0.810151	0.937318	0.848497	0.891964	1.03756	1.01517	1.02467	1.11935	1.05281	1.15057	1.13347	0.961991	1.06109	1.13323	1.13017	1.24039	1.26629	1.24086	1.27384	1.27323	1.21608	1.12273	1.09654	1.34751	1.30319	1.23974	1.24626	1.3515	1.4687	1.47153	1.59885	1.62957	1.74586	1.82853	1.98744	1.77723	1.77917	1.83253	1.78903	1.74326	1.79599	1.75109	1.70792	1.79866
	rmsd_aloop	0	6e-06	0.775296	0.770994	0.746271	0.991258	1.04571	1.0147	1.30747	1.30676	1.12075	1.36952	1.26838	1.75446	1.63329	1.49401	1.81941	2.30505	2.12255	2.5381	2.72876	2.27674	2.79471	2.69352	2.57055	2.34038	2.43355	2.81435	2.66233	2.29568	2.65233	2.86035	2.94223	3.15997	3.56068	4.08668	4.08384	4.45178	4.97717	4.45093	4.19112	4.47594	4.43945	4.19264	4.46656	3.93246	3.68215	4.10895
	time	0	0.1	0.2	0.3	0.4	0.5	0.6	0.7	0.8	0.9	1	1.1	1.2	1.3	1.4	1.5	1.6	1.7	1.8	1.9	2	2.1	2.2	2.3	2.4	2.5	2.6	2.7	2.8	2.9	3	3.1	3.2	3.3	3.4	3.5	3.6	3.7	3.8	3.9	4	4.1	4.2	4.3	4.4	4.5	4.6	4.7
Figure 6A
		abl1	anc-as	src
	preds_not_in_ground_state_1	11.875	4.375	1.875
	preds_not_in_ground_state_2	11.25	5.625	3.125
	preds_not_in_ground_state_3	11.25	10	3.125
	mean_(plotted)	11.4583	6.66667	2.70833
													q
Figure 6B
		abl1_m290l	abl1_l301i	abl1_f382v	abl1_m290l_l301i	abl1	abl1_e255v	abl1_t315i	abl1_f382l	abl1_e255v_e315i
	preds_not_in_ground_state_1	10	22.5	26.875	23.125	17.5	15.625	15.625	14.375	15.625
	preds_not_in_ground_state_2	9.375	23.125	30.625	20.625	15.625	10	11.875	13.125	15.625
	preds_not_in_ground_state_3	12.5	22.5	30	26.875	16.25	8.75	11.875	12.5	15
	mean_(plotted)	10.625	22.7083	29.1667	23.5417	16.4583	11.4583	13.125	13.3333	15.4167
Figure 8B
	H15Y_csps			0.00256125	0.00768375					0				0.0352596			0		0.0539726		0.0421716	0.0352596		0.0750562	0.0588901	0.0590867	0.0873856	0.136955	0.0576278	0.0280713		0.0557315	0.0106283	0.0141365			0.0104403		0.00205913	0.0183576	0.0783656	0.153925	0.0836913		0.0654465				0.0243647
	H15R_csps			0.029869	0.032093	0.0440164				0.0292746	0.029869			0.0930901	0.09041			0.0320624	0.112345		0.0586842			0.119854	0.029869	0.0491545	0.0892029	0.067043	0.0842558	0.0365601		0.0354141	0.0462554						0.029869	0.0282	0.160377	0.213817	0.108063		0.0353021				0.0701929
	H83N_csps			0.00583095	0.00670522	0.0526217		0.0546502		0.0295296	0.0738241			0.0141421	0.017095		0.243002	0.179291	0.053295		0.0418669	0.0791679	0.103112	0.0891572	0.0538984	0.0279635	0.0304243	0.0175568	0.00921954	0.0201246	0.0618236	0.00484149	0.0485341	0.068884			0.0741312		0.0227517	0.042506	0.0122066	0.0054626	0.0018		0.00594643			0.0492443	0.0261335
	H83Y_csps			0.0132424	0.0738225									0.0612278										0.0609226	0.0585921	0.0470017	0.0188266		0.0115948	0.0205913		0.0195898	0.0212603	0.0152315			0.0135484		0.00256125	0.0117796	0.0236592	0.0369546	0.0225397		0.0104957				0.0619965
	H83R_csps			0.00635295	0.00744043			0.052731		0.0237394				0.0189694	0.031305				0.0744312				0.0643814	0.0449729	0.0366366		0.0199138	0.0426469	0.032803	0.0385352		0.02502	0.014905	0.0154156			0.0318522		0.0100499	0.00761577	0.0219545	0.0165723	0.0110887		0.0114909			0.0354141	0.0177099
	H87N_csps			0.00116619	0.00208806	0.0120599		0.00407922		0.0014	0.0534842			0.0116516	0.0599333		0.142395	0.0466245	0.032249	0.0390866	0.0284598	0.00208806	0.00993177	0.00626418	0.00107703	0.00704557	0.00490306	0.00410366	0.00141421	0	0.00470744	0.00549181	0.001	0.0008			0.004005		0.002	0.00215407	0.00233238	0.0127577	0.00781025		0.0118423	0.0759221		0.0550233	0.0018
	H87Y_csps			0.00721388	0.0137244	0.0217265		0.0101213		0.0420481	0.131702			0.00778203	0.0866058		0.07256	0.0577533	0.00900888		0.0313209	0.00900222	0.0227517	0.00860233	0.00965194	0.017088	0.00921954	0.0110073	0.00241661	0.00215407	0.105309	0.00412311	0.0097591	0.00689638			0.00689638		0.0014	0.00635295	0.00617738	0.00948472	0.0018		0.004			0.0283753	0.00431741
	H87R_csps			0.00554617	0.0113137	0.0084119		0.0569723		0.010824	0.0219672			0.0203066	0.07344		0.395627	0.0771443	0.0263181	0.0517285	0.0435197	0.0336933	0.104809	0.0100319	0.00241661	0.0203961	0.00667533	0.00451221	0.0010198	0.00396989		0.0655405	0.0296709	0.0060959			0.00509902		0.00501597	0.0091236	0.00412311	0.00817068	0.0048		0.00557136	0.0937068		0.0375159	0.0117796
	key	A1	P2	A3	R4	S5	P6	S7	P8	S9	T10	Q11	P12	W13	E14	H15	V16	N17	A18	I19	Q20	E21	A22	R23	R24	L25	L26	N27	L28	S29	R30	D31	T32	A33	A34	E35	M36	N37	E38	T39	V40	E41	V42	I43	S44	E45	M46	F47	D48
[truncated: 193 more columns]
